# Supplementary material for: Combating air pollution significantly reduced air mercury concentrations in China
Source: Natl Sci Rev. 2024 Jul 29;11(9):nwae264. doi: 10.1093/nsr/nwae264 (PMC11362986; doi:10.1093/nsr/nwae264)
Supplement: nwae264_Supplemental_Files [file nwae264_supplemental_files.zip]

Archive with 1 entries (1 files):
- 2023-1442-SI.rar
